# Supplementary material for: Street Food and Takeaway Food Purchasing Patterns in Bosnia and Herzegovina
Source: Int J Environ Res Public Health. 2022 Jul 26;19(15):9086. doi: 10.3390/ijerph19159086 (PMC9330047; doi:10.3390/ijerph19159086)
Supplement: Supplementary file 1 [file ijerph-19-09086-s001.zip]

Archive with 1 entries (1 files):
- ijerph-1786188-supplementary.pdf
